# Supplementary material for: Exceptional Longevity and Polygenic Risk for Cardiovascular Health
Source: Genes (Basel). 2019 Mar 18;10(3):227. doi: 10.3390/genes10030227 (PMC6471529; doi:10.3390/genes10030227)
Supplement: Supplementary file 1 [file genes-10-00227-s001.zip]

Archive with 1 entries (1 files):
- genes-447438-SI.xlsx
