# Supplementary material for: Exceptional Longevity and Polygenic Risk for Cardiovascular Health
Source: Genes (Basel). 2019 Mar 18;10(3):227. doi: 10.3390/genes10030227 (PMC6471529; doi:10.3390/genes10030227)
Supplement: Supplementary file 1 [file genes-10-00227-s001.zip › genes-447438-SI.xlsx]

## Sheet: Table S1_GWAS_data_sets_EL
Table S1: Description of GWAS data sets used for calculation of longevity PRS
Reference	Source	Phenotype	Cases	Controls	Cohorts	Ethnicity	Total sample	Genotyping & Imputation	Statistical association test
Broer et al., 2015. GWAS of longevity in CHARGE consortium confirms APOE and FOXO3 candidacy	From the paper	Longevity ≥ 90 (*Insufficient statistical power for ≥ 100)	≥ 90 (n = 6036)	Died between 55-80 (n = 3757)	CHARGE	European (* Only Caucasian)	9793	~2.5 million SNPs; HapMap 22 CEU (Build 36) ref	Logistic regression (additive model adjusting for sex & population stratification); Fixed-effects inverse-variance meta-analysis; P values: 10-8 = sign & 10-5 = suggestive
Pilling et al., 2016. Human longevity is influenced by many genetic variants: evidence from 75,000 UK Biobank participants	LD HUB : http://ldsc.broadinstitute.org/gwashare/	Extreme parental longevity	≥ 98 mother’s death; ≥ 95 father’s death (n = 1339)	Combined parental age at death 55-70 years (n = 45627)	UK Biobank	European “White British”	46966	9,658,292 variants; IMPUTE2 & combined 1000 Genomes / UK10K ref	Generalised linear regression models (adjustments age, sex, array type, categories); Forest plots for GRS/outcome (z-transformed first); Benjamini-Hochberg corrected p-values

## Sheet: Table S2_GWAS_data_set_CVD
Table S2: Description of GWAS data sets used for calculation of Cardiovascular PRS
Reference	Source	Phenotype	Cases(n)	Controls (n)	Cohorts	Ethnicity	Total sample (n)	Genotyping & Imputation	Statistical association test
Malik et al., 2018. Multiancestry genome-wide association study of 520,000 subjects identifies 32 loci associated with stroke and stroke subtypes	S. Debette	Any stroke (AS) (*5 stroke traits: AS, AIS, LAS, CES, SVS)	40585	406111	IGEN-BP, ENGAGE, DIAGRAM, CHARGE, AFGen, INVENT & CARDIoGRAMplusC4D	European participants only	446696	~8 million SNPs; 1000G phase1 (v3) multiancestral ref	Logistic regression (additive model adjusting for sex & age); wPRS association with AS by inverse-variance; MR–Egger regression (assess directional pleiotropy)
Nelson et al., 2017. Association analyses based on false discovery rate implicate new loci for coronary artery disease.	UKBB. (PMID: 2871497)	CAD inclusive of angina “SOFT”, “CAD2” in our documents	10801	137914	UKBiobank-CardioMetabolic-Consortium	European “White British”	168715	~9,149,595 variants; 1000 Genomes	Fixed-effects inverse-variance meta-analysis PRS
Stitziel NO, et al. 2016. Coding Variation in ANGPTL4, LPL, and SVEP1 and the Risk of Coronary Disease.	http://www.cardiolsgramplusc4d.org/data-downloads/ (Number 5)	CAD MI	72868; 6924	120770; 6834	CARDIoGRAMplusC4D; Myocardial Infarction Genetics	European	193638; 13128
Willer et al., 2013. Discovery and refinement of loci associated with lipid levels.	Global Lipids Consortiahttp://csg.sph.umich.edu/willer/public/lipids2013/	Lipid levels (HDL, LDL, Total triglyceride, total cholesterol)	1101; Follow-up: 1249	7714; Follow-up:10320	FUSION, SardiNIA, DGI	European (Finnish & Sardinian)	8816; Follow up 11569	~2,261,000 SNPs; HapMap CEU	Logistic regression (additive model adjusting for sex & age); Fixed-effects inverse-variance meta-analysis; association with lipid levels & CAD
Ben Neale Lab, 2017	LD HUB http://ldsc.broadinstitute.org/gwashare/ (http://www.nealelab.is/blog/2017/9/11/details-and-considerations-of-the-uk-biobank-gwas)	Essential (primary) Hypertension	500	336 699	UK Biobank	European	337199

## Sheet: Table S3_nSNPs_per_trait
Table S3: The number of SNP’s included in calculating a PRS at each p-value threshold
GWAS	Nsnps_Pthresh_5e-08	Nsnps_Pthresh_5e-05	Nsnps_Pthresh_0.001	Nsnps_Pthresh_0.01	Nsnps_Pthresh_0.05	Nsnps_Pthresh_0.1	Nsnps_Pthresh_0.5
Broer (Longevity)	0	32	601	4736	19467	35277	126399
AS	11	226	2140	14272	53844	94269	323850
CAD2	96	447	1853	10345	41157	76265	301790
Pilling (ExLongi)	0	123	1684	12198	48443	90719	321113
EssHT	2	107	1416	10587	44651	82837	315219
HDL	318	685	1608	5565	20712	37081	136847
LDL	301	652	1482	5433	20637	37112	136768
TC	367	797	1655	5874	20887	37328	137776
TG	238	592	1475	5696	21247	38240	138653
MI	35	107	250	775	2082	3421	11466

## Sheet: Table S4_longevityPRS_withR2
Table S4: Logistic regression results for longevity PRS at different p-value thresholds and exceptional longevity (younger controls [55-65] vs long-lived cases [≥95] )
		PRS(Young vs Old)					Sex					Variance Explained
GWAS	P-value Threshold	Beta	OR	SE	tvalue	Pval	Beta	OR	SE	tvalue	Pval	PartialR2_PRS	PartialR2_Sex	R2_Full	R2_PRS
Longevity	5e-05	0.18073	1.19809	0.0676784	2.67043	0.0075755	0.728074	2.07109	0.141059	5.1615	2.45e-07	0.00810075	0.0310079	0.0377182	0.00692508
Longevity	0.001	0.331355	1.39285	0.067475	4.91079	9.07122e-07	0.719341	2.05308	0.141743	5.07497	3.87561e-07	0.0274811	0.0301601	0.0565199	0.0271795
Longevity	0.01	0.454972	1.57613	0.0687744	6.61543	3.70473e-11	0.70975	2.03348	0.142842	4.96877	6.73782e-07	0.0506187	0.0291403	0.0789666	0.0513218
Longevity	0.05	0.581323	1.7884	0.0685666	8.47822	2.28657e-17	0.760133	2.13856	0.145113	5.23823	1.62124e-07	0.0834637	0.0328925	0.110831	0.0805891
Longevity	0.1	0.603415	1.82835	0.0680435	8.86807	7.44232e-19	0.77516	2.17094	0.145647	5.32217	1.02539e-07	0.091877	0.0340865	0.118993	0.0879028
Longevity	0.5	0.632765	1.88281	0.0681303	9.28757	1.5785e-20	0.783814	2.18981	0.146019	5.36788	7.96659e-08	0.101625	0.0347979	0.12845	0.0970285
Longevity	1	0.644424	1.90489	0.0682917	9.43634	3.86022e-21	0.781235	2.18417	0.146195	5.34379	9.10214e-08	0.10523	0.0345323	0.131947	0.100899
Exceptional Parental Longevity	5e-05	0.176891	1.1935	0.066742	2.65036	0.00804049	0.717759	2.04983	0.140907	5.09383	3.51e-07	0.00790401	0.0301852	0.0375274	0.0075707
Exceptional Parental Longevity	0.001	0.369552	1.44709	0.0674484	5.47904	4.27649e-08	0.742086	2.10031	0.14227	5.21604	1.8279e-07	0.0341772	0.0319715	0.063016	0.0320698
Exceptional Parental Longevity	0.01	0.562705	1.75542	0.0689606	8.1598	3.35569e-16	0.763611	2.14601	0.144658	5.27872	1.30092e-07	0.0773564	0.0333131	0.104906	0.07406
Exceptional Parental Longevity	0.05	0.693805	2.00132	0.0703809	9.85786	6.3389e-23	0.813574	2.25596	0.147311	5.52282	3.33593e-08	0.116666	0.0371392	0.143042	0.109987
Exceptional Parental Longevity	0.1	0.674987	1.96401	0.0702497	9.60841	7.36802e-22	0.822605	2.27642	0.146945	5.59806	2.1677e-08	0.110625	0.038064	0.137181	0.10304
Exceptional Parental Longevity	0.5	0.632209	1.88176	0.0688189	9.18656	4.05608e-20	0.81169	2.25171	0.146184	5.55253	2.8156e-08	0.0996992	0.037254	0.126582	0.0927842
Exceptional Parental Longevity	1	0.606772	1.8345	0.068211	8.89551	5.81523e-19	0.808875	2.24538	0.145795	5.54803	2.88899e-08	0.0926697	0.0370851	0.119762	0.085861

## Sheet: Table S5_noAPOE_withR2
Table S5: Logistic regression results for longevity PRS at different p-value thresholds and exceptional longevity (younger controls (55-65) vs long-lived cases (>95)) without APOE locus
		PRS(Young vs 0ld)					Sex					Variance Explained
GWAS	P-value Threshold	Beta	OR	SE	tvalue.PRS	Pval	Beta	OR	SE	tvalue	Pval	PartialR2_PRS	PartialR2_Sex	R2_Full
Longevity	5e-05	0.18073	1.19809	0.0676784	2.67043	0.0075755	0.728074	2.07109	0.141059	5.1615	2.44977e-07	0.00810075	0.0310079	0.0377182
Longevity	0.001	0.331355	1.39285	0.067475	4.91079	9.07122e-07	0.719341	2.05308	0.141743	5.07497	3.87561e-07	0.0274811	0.0301601	0.0565199
Longevity	0.01	0.453997	1.57459	0.06877	6.60168	4.06528e-11	0.709899	2.03379	0.142831	4.97018	6.68893e-07	0.0504009	0.0291548	0.0787553
Longevity	0.05	0.580838	1.78754	0.0685652	8.47132	2.42618e-17	0.760221	2.13875	0.145106	5.23907	1.61388e-07	0.0833223	0.0329015	0.110694
Longevity	0.1	0.60308	1.82774	0.0680434	8.86316	7.77768e-19	0.775231	2.17109	0.145643	5.32281	1.02175e-07	0.0917717	0.0340936	0.118891
Longevity	0.5	0.632561	1.88243	0.0681305	9.28455	1.62393e-20	0.783863	2.18991	0.146016	5.36832	7.94748e-08	0.101557	0.0348027	0.128384
Longevity	1	0.644238	1.90454	0.068293	9.43345	3.96816e-21	0.781299	2.18431	0.146192	5.34432	9.07587e-08	0.105165	0.0345383	0.131884
Exceptional Parental Longevity	5e-05	0.176891	1.1935	0.066742	2.65036	0.00804049	0.717759	2.04983	0.140907	5.09383	3.50896e-07	0.007904	0.0301852	0.0375273
Exceptional Parental Longevity	0.001	0.369552	1.44709	0.0674484	5.47904	4.27649e-08	0.742086	2.10031	0.14227	5.21604	1.8279e-07	0.0341772	0.0319715	0.063016
Exceptional Parental Longevity	0.01	0.562705	1.75542	0.0689606	8.1598	3.35569e-16	0.763611	2.14601	0.144658	5.27872	1.30092e-07	0.0773564	0.0333131	0.104906
Exceptional Parental Longevity	0.05	0.693391	2.00049	0.0703722	9.8532	6.63951e-23	0.813376	2.25551	0.147302	5.52183	3.35481e-08	0.11654	0.0371236	0.14292
Exceptional Parental Longevity	0.1	0.674677	1.9634	0.0702433	9.60485	7.62669e-22	0.822459	2.27609	0.146938	5.59732	2.17695e-08	0.110533	0.0380522	0.137092
Exceptional Parental Longevity	0.5	0.632019	1.88141	0.0688159	9.18421	4.14563e-20	0.811597	2.2515	0.14618	5.55205	2.82343e-08	0.0996434	0.0372465	0.126527
Exceptional Parental Longevity	1	0.606577	1.83414	0.0682078	8.89307	5.94409e-19	0.808787	2.24518	0.145791	5.54758	2.89659e-08	0.0926145	0.037078	0.119708

## Sheet: Table S6_noFOXO3A_withR2
Table S6: Logistic regression results for longevity PRS at different p-value thresholds and exceptional longevity (younger controls (55-65) vs long-lived cases (>95)) without FOXO3 locus
		PRS (Young vs Old)					Sex					Variance Explained
GWAS	P-value Threshold	Beta	OR	SE	tvalue	Pval	Beta	OR	SE	tvalue	Pval	PartialR2_PRS	PartialR2_Sex	R2_Full
Longevity	5e-05	0.18073	1.19809	0.0676784	2.67043	0.0075755	0.728074	2.07109	0.141059	5.1615	2.44977e-07	0.00810075	0.0310079	0.0377182
Longevity	0.001	0.331055	1.39244	0.0674717	4.90657	9.26808e-07	0.720109	2.05466	0.141744	5.08035	3.76736e-07	0.0274349	0.0302246	0.0564751
Longevity	0.01	0.454502	1.57539	0.0687752	6.60852	3.88181e-11	0.70997	2.03393	0.142837	4.97048	6.67872e-07	0.0505108	0.0291595	0.078862
Longevity	0.05	0.581584	1.78887	0.068575	8.48099	2.23282e-17	0.760147	2.13859	0.145115	5.23825	1.62108e-07	0.0835292	0.0328935	0.110894
Longevity	0.1	0.603378	1.82828	0.0680482	8.86693	7.51904e-19	0.77527	2.17118	0.145647	5.32293	1.0211e-07	0.0918585	0.0340962	0.118975
Longevity	0.5	0.632767	1.88281	0.0681294	9.28772	1.57622e-20	0.783825	2.18983	0.14602	5.36794	7.96418e-08	0.101629	0.0347987	0.128454
Longevity	1	0.644437	1.90491	0.068291	9.43662	3.8498e-21	0.78125	2.1842	0.146196	5.34387	9.09847e-08	0.105237	0.0345334	0.131954
Exceptional Parental Longevity	5e-05	0.176891	1.1935	0.066742	2.65036	0.00804049	0.717759	2.04983	0.140907	5.09383	3.50896e-07	0.007904	0.0301852	0.0375273
Exceptional Parental Longevity	0.001	0.369552	1.44709	0.0674484	5.47904	4.27649e-08	0.742086	2.10031	0.14227	5.21604	1.8279e-07	0.0341772	0.0319715	0.063016
Exceptional Parental Longevity	0.01	0.562948	1.75584	0.0689634	8.163	3.268e-16	0.763571	2.14593	0.144661	5.27834	1.3036e-07	0.0774214	0.0333091	0.104969
Exceptional Parental Longevity	0.05	0.693936	2.00158	0.070383	9.85943	6.24026e-23	0.813586	2.25598	0.147314	5.5228	3.33639e-08	0.116708	0.0371396	0.143082
Exceptional Parental Longevity	0.1	0.675017	1.96407	0.0702472	9.60917	7.31388e-22	0.822518	2.27622	0.146945	5.59747	2.17505e-08	0.110641	0.0380561	0.137197
Exceptional Parental Longevity	0.5	0.632279	1.88189	0.0688181	9.18768	4.01418e-20	0.811651	2.25162	0.146185	5.55223	2.82044e-08	0.0997231	0.0372503	0.126605
Exceptional Parental Longevity	1	0.606853	1.83465	0.0682111	8.8967	5.75329e-19	0.808883	2.2454	0.145796	5.54803	2.88908e-08	0.092695	0.0370855	0.119787

## Sheet: Table S7_noAPOC3_withR2
Table S6a: Logistic regression results for longevity PRS at different p-value thresholds and exceptional longevity (younger controls (55-65) vs long-lived cases (>95)) without APOC3 locus
		PRS (Young vs Old)					Sex					Variance Explained
GWAS	P-value Threshold	Beta	OR	SE	tvalue	Pval	Beta	OR	SE	tvalue	Pval	PartialR2_PRS	PartialR2_Sex	R2_Full	R2
Longevity	5e-05	0.18073	1.19809	0.0676784	2.67043	0.0075755	0.728074	2.07109	0.141059	5.1615	2.44977e-07	0.00810075	0.0310079	0.0377182	0.00692508
Longevity	0.001	0.331355	1.39285	0.067475	4.91079	9.07122e-07	0.719341	2.05308	0.141743	5.07497	3.87561e-07	0.0274811	0.0301601	0.0565199	0.0271795
Longevity	0.01	0.454972	1.57613	0.0687744	6.61543	3.70473e-11	0.70975	2.03348	0.142842	4.96877	6.73782e-07	0.0506187	0.0291403	0.0789666	0.0513218
Longevity	0.05	0.581323	1.7884	0.0685666	8.47822	2.28657e-17	0.760133	2.13856	0.145113	5.23823	1.62124e-07	0.0834637	0.0328925	0.110831	0.0805891
Longevity	0.1	0.603415	1.82835	0.0680435	8.86807	7.44232e-19	0.77516	2.17094	0.145647	5.32217	1.02539e-07	0.091877	0.0340865	0.118993	0.0879028
Longevity	0.5	0.632765	1.88281	0.0681303	9.28757	1.5785e-20	0.783814	2.18981	0.146019	5.36788	7.96659e-08	0.101625	0.0347979	0.12845	0.0970285
Longevity	1	0.644424	1.90489	0.0682917	9.43634	3.86022e-21	0.781235	2.18417	0.146195	5.34379	9.10214e-08	0.10523	0.0345323	0.131947	0.100899
Exceptional Parental Longevity	5e-05	0.176891	1.1935	0.066742	2.65036	0.00804049	0.717759	2.04983	0.140907	5.09383	3.50896e-07	0.007904	0.0301852	0.0375273	0.0075707
Exceptional Parental Longevity	0.001	0.369552	1.44709	0.0674484	5.47904	4.27649e-08	0.742086	2.10031	0.14227	5.21604	1.8279e-07	0.0341772	0.0319715	0.063016	0.0320698
Exceptional Parental Longevity	0.01	0.562705	1.75542	0.0689606	8.1598	3.35569e-16	0.763611	2.14601	0.144658	5.27872	1.30092e-07	0.0773564	0.0333131	0.104906	0.07406
Exceptional Parental Longevity	0.05	0.693805	2.00132	0.0703809	9.85786	6.3389e-23	0.813574	2.25596	0.147311	5.52282	3.33593e-08	0.116666	0.0371392	0.143042	0.109987
Exceptional Parental Longevity	0.1	0.674985	1.964	0.0702495	9.60839	7.36904e-22	0.822556	2.27631	0.146944	5.59775	2.17153e-08	0.110625	0.0380597	0.137182	0.103044
Exceptional Parental Longevity	0.5	0.632134	1.88162	0.0688169	9.18574	4.08714e-20	0.81172	2.25178	0.146183	5.55275	2.81203e-08	0.099679	0.0372567	0.126562	0.0927612
Exceptional Parental Longevity	1	0.606701	1.83437	0.0682094	8.89468	5.85874e-19	0.808901	2.24544	0.145794	5.54823	2.88583e-08	0.0926506	0.0370875	0.119743	0.0858395

## Sheet: Table S8_ApoEcarrier_withR2
Table S7: Logistic regression results for longevity PRS at different p-value thresholds and exceptional longevity (younger controls (55-65) vs long-lived cases (>95)) adjusted for E4 carrier status
		PRS(YvsO)					APOE4					Adj. E4(E4xPRS)					Sex					Variance Explained
GWAS	P-value Threshold	Beta	OR	SE	tvalue	Pval	Beta	OR	SE	tvalue	Pval	Beta	OR	SE	tvalue	Pval	Beta	OR	SE	tvalue	Pval	PartialR2_PRS	PartialR2_Sex	PartialR2_E4	PartialR2_E4xPRS	R2_Full
Longevity	5e-05	0.138825	1.14892	0.07597	1.82737	0.0676438	-0.949308	0.387009	0.184761	-5.13804	2.77615e-07	-0.109216	0.896537	0.182501	-0.59844	0.549546	0.745807	2.10814	0.142454	5.23544	1.64591e-07	0.00383548	0.0322879	0.0343235	0.000407772	0.070759
Longevity	0.001	0.377095	1.45804	0.0743674	5.07071	3.96338e-07	-0.93166	0.393899	0.181307	-5.13857	2.76836e-07	-0.420392	0.656789	0.186857	-2.24981	0.0244612	0.730557	2.07624	0.143578	5.08822	3.61439e-07	0.0300078	0.030752	0.0342673	0.00575448	0.0952058
Longevity	0.01	0.487742	1.62863	0.0770203	6.33263	2.41011e-10	-0.927654	0.39548	0.183117	-5.0659	4.06474e-07	-0.207267	0.812802	0.182896	-1.13325	0.257108	0.742963	2.10216	0.144941	5.12596	2.96029e-07	0.0475624	0.0314838	0.0332615	0.00149174	0.1144
Longevity	0.05	0.602169	1.82607	0.0758065	7.9435	1.96558e-15	-0.894377	0.408862	0.184566	-4.84584	1.26075e-06	-0.215534	0.80611	0.189487	-1.13746	0.255346	0.785985	2.19457	0.147149	5.34142	9.2219e-08	0.0762019	0.0346951	0.0307284	0.0015322	0.142996
Longevity	0.1	0.622338	1.86328	0.0748935	8.30964	9.59968e-17	-0.881841	0.41402	0.184052	-4.79127	1.6573e-06	-0.2406	0.786156	0.190943	-1.26006	0.207646	0.806734	2.24058	0.147844	5.45665	4.85189e-08	0.0843024	0.0363686	0.0300668	0.00189043	0.150249
Longevity	0.5	0.662667	1.93996	0.0755678	8.76916	1.8e-18	-0.895178	0.408535	0.185512	-4.82545	1.39686e-06	-0.249924	0.77886	0.183114	-1.36486	0.172297	0.812872	2.25437	0.148238	5.48356	4.16849e-08	0.0947883	0.0368825	0.0308382	0.00221275	0.161235
Longevity	1	0.670271	1.95477	0.0754351	8.8854	6.36898e-19	-0.895981	0.408207	0.185966	-4.81797	1.45024e-06	-0.236585	0.789319	0.184771	-1.28042	0.200396	0.809645	2.24711	0.148396	5.45599	4.87004e-08	0.0975237	0.0365556	0.0308088	0.00194519	0.164253
Exceptional Parental Longevity	5e-05	0.148209	1.15975	0.0730632	2.0285	0.0425093	-1.00727	0.365216	0.183724	-5.4825	4.19365e-08	0.191975	1.21164	0.186287	1.03054	0.302758	0.741078	2.0982	0.142438	5.20281	1.96292e-07	0.00470684	0.0319224	0.0396042	0.0012183	0.0757254
Exceptional Parental Longevity	0.001	0.349925	1.41896	0.0740588	4.72496	2.30158e-06	-0.95059	0.386513	0.182733	-5.20206	1.97091e-07	0.0329117	1.03346	0.185617	0.17731	0.859265	0.753169	2.12372	0.143693	5.24151	1.59268e-07	0.0259551	0.0326558	0.0353981	3.63358e-05	0.0965934
Exceptional Parental Longevity	0.01	0.540196	1.71634	0.0765881	7.05326	1.74775e-12	-1.04243	0.352596	0.197727	-5.27209	1.34881e-07	0.14646	1.15773	0.182404	0.802945	0.422006	0.779154	2.17963	0.146194	5.32959	9.8434e-08	0.0598656	0.0344052	0.038577	0.0007639	0.14031
Exceptional Parental Longevity	0.05	0.653008	1.92131	0.0775009	8.42581	3.58258e-17	-1.10569	0.330982	0.208292	-5.30837	1.10611e-07	0.259208	1.2959	0.192559	1.34612	0.178264	0.833258	2.3008	0.148928	5.59505	2.20553e-08	0.0885314	0.0387133	0.0406027	0.00224299	0.178179
Exceptional Parental Longevity	0.1	0.633086	1.88341	0.0767947	8.24387	1.66723e-16	-1.09798	0.333543	0.207273	-5.29728	1.17541e-07	0.273937	1.31513	0.198331	1.38121	0.167214	0.843052	2.32345	0.148588	5.67375	1.39707e-08	0.0844337	0.0397102	0.0403544	0.00235946	0.172253
Exceptional Parental Longevity	0.5	0.583607	1.79249	0.0747122	7.81141	5.65534e-15	-1.07683	0.340673	0.20325	-5.29806	1.17041e-07	0.291665	1.33865	0.196243	1.48624	0.137215	0.834625	2.30395	0.147855	5.64489	1.65286e-08	0.0747008	0.0390954	0.0397837	0.00270698	0.161365
Exceptional Parental Longevity	1	0.560399	1.75137	0.0741909	7.55348	4.2379e-14	-1.0696	0.343146	0.201521	-5.30762	1.11063e-07	0.275774	1.31755	0.193059	1.42845	0.153163	0.831236	2.29615	0.147454	5.63727	1.72769e-08	0.0692233	0.0388705	0.0396793	0.00248219	0.154729

## Sheet: Table S9_APOC3_withR2
Table S7b: Logistic regression results for longevity PRS at different p-value thresholds and exceptional longevity (younger controls (55-65) vs long-lived cases (>95)) adjusted for APOC3
		PRS(YvsO)					APOC3					Adj. APOC3(APOC3xPRS)					Sex					Variance Explained
GWAS	P-value Threshold	Beta	OR	SE	tvalue	Pval	Beta	OR	SE	tvalue	Pval	Beta	OR	SE	tvalue	Pval	Beta	OR	SE	tvalue	Pval	PartialR2_PRS	PartialR2_Sex	PartialR2_APOC3	PartialR2_APOC3xPRS	R2_Full
Longevity	5e-05	0.242504	1.27444	0.0872391	2.77976	0.00543985	-0.048896	0.95228	0.135539	-0.360753	0.718284	-0.157414	0.85435	0.138264	-1.1385	0.254911	0.731162	2.07749	0.141305	5.17436	2.28689e-07	0.00883199	0.031181	0.000147124	0.00146003	0.0393535
Longevity	0.001	0.332778	1.39484	0.0877657	3.79167	0.00014964	-0.043846	0.957101	0.137926	-0.317894	0.750565	-0.00509132	0.994922	0.137273	-0.037089	0.970414	0.717528	2.04936	0.141847	5.05846	4.22655e-07	0.0165607	0.0299605	0.000115007	1.56343e-06	0.0566374
Longevity	0.01	0.433674	1.54292	0.0910289	4.76413	1.89668e-06	-0.0848404	0.918659	0.141505	-0.599559	0.5488	0.0504824	1.05178	0.139119	0.362872	0.716701	0.706197	2.02627	0.142963	4.9397	7.82418e-07	0.0265432	0.0287996	0.000413671	0.000151225	0.0794012
Longevity	0.05	0.565215	1.75983	0.0901867	6.26717	3.67674e-10	-0.0619869	0.939895	0.144307	-0.429549	0.667524	0.0371844	1.03788	0.13837	0.268732	0.788136	0.75787	2.13373	0.145209	5.21917	1.79722e-07	0.0465559	0.0326514	0.000214952	8.40283e-05	0.111048
Longevity	0.1	0.601776	1.82536	0.0885245	6.79785	1.06192e-11	-0.0430157	0.957896	0.144319	-0.298059	0.765658	0.00291425	1.00292	0.13783	0.0211439	0.983131	0.773738	2.16786	0.145759	5.30834	1.10627e-07	0.0554086	0.0339058	0.000103778	5.2154e-07	0.119088
Longevity	0.5	0.610884	1.84206	0.0876662	6.9683	3.20804e-12	-0.0490017	0.952179	0.14522	-0.337432	0.735791	0.0534841	1.05494	0.138714	0.38557	0.699815	0.78131	2.18433	0.146135	5.34649	8.96756e-08	0.0588303	0.0345169	0.000133615	0.000174464	0.128664
Longevity	1	0.622084	1.86281	0.0877526	7.08906	1.35023e-12	-0.0529109	0.948464	0.145622	-0.363344	0.716348	0.054899	1.05643	0.139117	0.394626	0.693119	0.778809	2.17888	0.146303	5.32325	1.01931e-07	0.0611763	0.0342637	0.000155196	0.000183056	0.13218
Exceptional Parental Longevity	5e-05	0.0596663	1.06148	0.0880734	0.677461	0.498113	-0.0855888	0.917972	0.13656	-0.62675	0.530823	0.273948	1.31515	0.135491	2.02189	0.0431872	0.723571	2.06178	0.141354	5.11887	3.07368e-07	0.000518441	0.0305454	0.000445359	0.00462843	0.0421755
Exceptional Parental Longevity	0.001	0.364161	1.43931	0.0879544	4.14034	3.46794e-05	-0.0593549	0.942372	0.138792	-0.427655	0.668903	0.0126035	1.01268	0.136817	0.0921191	0.926603	0.740001	2.09594	0.142366	5.19788	2.01575e-07	0.0195884	0.0317467	0.00020882	9.67312e-06	0.0632118
Exceptional Parental Longevity	0.01	0.55743	1.74618	0.08839	6.30649	2.85441e-10	-0.025748	0.974581	0.143633	-0.179262	0.857732	0.012452	1.01253	0.140926	0.0883583	0.929592	0.762829	2.14433	0.144732	5.27063	1.35954e-07	0.0470858	0.0332085	3.72867e-05	9.05433e-06	0.104941
Exceptional Parental Longevity	0.05	0.750568	2.1182	0.0928098	8.08717	6.10695e-16	0.0621372	1.06411	0.146378	0.424499	0.671202	-0.135684	0.873118	0.142246	-0.953869	0.34015	0.818274	2.26658	0.147499	5.54765	2.89542e-08	0.0824111	0.0374924	0.000212258	0.0010693	0.143987
Exceptional Parental Longevity	0.1	0.744208	2.10477	0.0931318	7.99091	1.33948e-15	0.0938736	1.09842	0.145705	0.644271	0.519399	-0.161732	0.850669	0.141957	-1.1393	0.254579	0.828757	2.29047	0.147141	5.6324	1.77718e-08	0.0802811	0.0385587	0.000487546	0.00152108	0.138625
Exceptional Parental Longevity	0.5	0.690941	1.99559	0.0911687	7.57871	3.48995e-14	0.0831915	1.08675	0.144387	0.576172	0.564499	-0.136349	0.872538	0.139334	-0.978578	0.327789	0.816717	2.26306	0.146359	5.58024	2.40182e-08	0.0711298	0.0376461	0.000388056	0.00111884	0.127684
Exceptional Parental Longevity	1	0.666534	1.94748	0.0902508	7.38536	1.52044e-13	0.0805295	1.08386	0.143698	0.560408	0.575201	-0.139317	0.869953	0.138224	-1.0079	0.313501	0.813661	2.25615	0.145963	5.57443	2.4834e-08	0.0667535	0.0374577	0.000366052	0.00118357	0.12092

## Sheet: Table S10_actual_lip_all_coh
Table S8:Associations for cardiovascular risk factors (lipids) PRS at various p-value thresholds with measured lipid levels in the combined sample (55-106 yrs)
		PRS				Sex				Age				Variance Explained
Lipids GWAS	P-value Threshold	Beta	SE	tvalue	Pval	Beta	SE	tvalue	Pval	Beta	SE.	tvalue	Pval	PartialR2_PRS	PartialR2_Age	PartialR2_Sex	R2_Full	R2_PRS
Cholesterol	5e-08	0.168171	0.0259086	6.49094	1.20054e-10	0.378421	0.0530047	7.13939	1.53656e-12	-0.015464	0.00190572	-8.11452	1.09837e-15	0.030661	0.0471049	0.0368561	0.10022	0.0316577
Cholesterol	5e-05	0.176138	0.0259327	6.79212	1.66058e-11	0.379768	0.0529175	7.17661	1.18317e-12	-0.0158725	0.00190294	-8.34104	1.81725e-16	0.0334749	0.0496392	0.037227	0.102832	0.0318685
Cholesterol	0.001	0.172851	0.0260035	6.64723	4.34416e-11	0.37982	0.0529559	7.17239	1.2188e-12	-0.0162067	0.00190578	-8.50399	4.85008e-17	0.0321073	0.0514968	0.0371849	0.101563	0.0288192
Cholesterol	0.01	0.177632	0.0261024	6.8052	1.52102e-11	0.383208	0.0528998	7.24404	7.34591e-13	-0.0168881	0.00191103	-8.83719	3.03894e-18	0.0335997	0.0553835	0.0379033	0.102948	0.026169
Cholesterol	0.05	0.160071	0.0264143	6.06003	1.76868e-09	0.390906	0.0530703	7.36582	3.07523e-13	-0.0171346	0.00192454	-8.90322	1.73619e-18	0.0268308	0.0561674	0.039138	0.0966648	0.0177198
Cholesterol	0.1	0.148834	0.0266153	5.59204	2.71962e-08	0.38891	0.0531784	7.31331	4.48361e-13	-0.0172481	0.00193384	-8.91911	1.51652e-18	0.0229382	0.0563568	0.0386035	0.0930515	0.0139577
Cholesterol	0.5	0.134279	0.0266939	5.03031	5.56524e-07	0.389291	0.053295	7.30446	4.77673e-13	-0.017022	0.00193609	-8.79193	4.45155e-18	0.0186429	0.0548486	0.0385137	0.0890645	0.0110971
Cholesterol	1	0.130944	0.0267481	4.89545	1.10066e-06	0.389663	0.0533208	7.3079	4.66069e-13	-0.017033	0.0019384	-8.78716	4.63387e-18	0.0176741	0.0547923	0.0385486	0.0881652	0.0101451
Triglycerides	5e-08	0.251375	0.0263392	9.54377	6.31966e-21	-0.198454	0.0538321	-3.68654	0.000236461	0.0018811	0.00193706	0.971115	0.331668	0.0640494	0.000708036	0.0101076	0.072907	0.0633191
Triglycerides	5e-05	0.254167	0.0263652	9.64027	2.63451e-21	-0.192299	0.0537951	-3.57465	0.000363245	0.00157955	0.00193717	0.815391	0.414994	0.0652662	0.000499272	0.00950908	0.0741123	0.0651705
Triglycerides	0.001	0.26042	0.0264524	9.84484	4.02188e-22	-0.198963	0.0537223	-3.70355	0.000221301	0.00140847	0.00193534	0.727766	0.466885	0.0678755	0.000397771	0.0102001	0.0766969	0.0671619
Triglycerides	0.01	0.251456	0.0265228	9.48075	1.11463e-20	-0.199753	0.0538562	-3.70901	0.000216635	0.00183158	0.00193809	0.945045	0.344807	0.0632596	0.000670557	0.0102299	0.0721246	0.0624292
Triglycerides	0.05	0.252974	0.0264912	9.54935	6.00904e-21	-0.201864	0.0538345	-3.74971	0.000184633	0.00223898	0.00193596	1.15652	0.247675	0.0641195	0.00100391	0.0104533	0.0729764	0.0629369
Triglycerides	0.1	0.238574	0.0266001	8.9689	9.92112e-19	-0.20094	0.0540383	-3.71847	0.000208759	0.00220004	0.00194344	1.13204	0.257823	0.0569922	0.000961889	0.0102817	0.0659165	0.0559806
Triglycerides	0.5	0.198421	0.0268263	7.3965	2.46542e-13	-0.193932	0.0545319	-3.5563	0.000389303	0.00218549	0.00196164	1.11411	0.265433	0.0394804	0.000931695	0.00941265	0.0485705	0.0392886
Triglycerides	1	0.194892	0.0268211	7.26638	6.27013e-13	-0.197316	0.0545715	-3.61572	0.000310696	0.00213441	0.00196322	1.0872	0.277146	0.038156	0.000887266	0.00972674	0.0472586	0.0376874
LDL	5e-08	0.189848	0.0276522	6.86558	1.06298e-11	0.193708	0.0560525	3.45583	0.000567903	-0.0177915	0.00193054	-9.21582	1.35541e-19	0.0380396	0.0665121	0.00991971	0.108358	0.041548
LDL	5e-05	0.200298	0.0276075	7.25521	7.20548e-13	0.197789	0.0558986	3.53835	0.000418123	-0.0178257	0.00192577	-9.2564	9.51576e-20	0.0422919	0.0670597	0.0103941	0.112299	0.0449598
LDL	0.001	0.19551	0.0277098	7.05561	2.90797e-12	0.202301	0.0559448	3.61608	0.000311595	-0.0181028	0.00192659	-9.39631	2.78215e-20	0.0400888	0.0689614	0.0108508	0.110257	0.0406004
LDL	0.01	0.188073	0.0275798	6.81923	1.45135e-11	0.207883	0.0560042	3.71191	0.000215199	-0.018654	0.00192852	-9.6727	2.34192e-21	0.0375469	0.0727784	0.0114269	0.107901	0.0339015
LDL	0.05	0.135562	0.027745	4.88599	1.1693e-06	0.221047	0.0565461	3.90915	9.78387e-05	-0.0192076	0.0019518	-9.84096	5.0413e-22	0.0196344	0.0751406	0.0126577	0.0912978	0.0128554
LDL	0.1	0.128414	0.0276825	4.63881	3.8912e-06	0.221443	0.0566067	3.91196	9.67215e-05	-0.0193026	0.00195602	-9.86831	3.91951e-22	0.0177324	0.0755272	0.0126757	0.0895348	0.0105527
LDL	0.5	0.104287	0.0279349	3.73323	0.000197959	0.220119	0.0567882	3.87615	0.000111909	-0.0194968	0.00197284	-9.88261	3.43526e-22	0.011557	0.0757297	0.0124476	0.0838108	0.00429679
LDL	1	0.0994207	0.0279271	3.56001	0.000385435	0.218144	0.0568033	3.84034	0.000129325	-0.0194669	0.00197451	-9.85911	4.26614e-22	0.0105204	0.075397	0.0122215	0.0828501	0.0036928
HDL	5e-08	0.2434	0.0242915	10.02	7.87829e-23	0.774051	0.0497232	15.5672	2.57805e-50	0.00132456	0.00178722	0.741128	0.458747	0.0703376	0.000413748	0.15442	0.211029	0.0609959
HDL	5e-05	0.261325	0.024191	10.8026	3.94254e-26	0.77824	0.049443	15.7401	2.59946e-51	0.00100109	0.00177807	0.56302	0.573516	0.0808311	0.000238821	0.157328	0.219935	0.0689548
HDL	0.001	0.274843	0.0240755	11.4159	7.36163e-29	0.777748	0.0492109	15.8044	1.10359e-51	0.000860678	0.00177013	0.486223	0.626889	0.0894264	0.000178124	0.158411	0.227229	0.0767193
HDL	0.01	0.253594	0.0243236	10.4258	1.62337e-24	0.767137	0.0495842	15.4714	9.12144e-50	0.000494208	0.00178599	0.276714	0.782043	0.075711	5.76986e-05	0.152815	0.215589	0.0699239
HDL	0.05	0.251704	0.0243026	10.3571	3.1626e-24	0.773516	0.049604	15.5938	1.81341e-50	0.000644115	0.00178594	0.360658	0.718412	0.0747899	9.80118e-05	0.154867	0.214808	0.0663613
HDL	0.1	0.229215	0.0245127	9.35086	3.56734e-20	0.770048	0.0499527	15.4155	1.90069e-49	0.000888625	0.00179754	0.494357	0.621136	0.0618186	0.000184133	0.151881	0.2038	0.0562419
HDL	0.5	0.206564	0.0246445	8.38174	1.3137e-16	0.762141	0.0502781	15.1585	5.44415e-48	0.000860065	0.00180944	0.475321	0.634636	0.0502798	0.000170228	0.1476	0.194007	0.0496915
HDL	1	0.197211	0.0246785	7.99122	2.87939e-15	0.764773	0.0503866	15.1781	4.22148e-48	0.000987658	0.00181294	0.544781	0.585996	0.0459138	0.000223602	0.147925	0.190302	0.0446763

[truncated: 6 more sheets: TableS11_actual_lip_ac_adj_APOE, TableS12_actual_lip_ac_adj_APOC, Table S13_CVD_PRS, Table S14_CVD_PRS_adj_APOE4, Table S15_CVD_PRS_adjAPOC3, Table S16_Pearsons_p-values]
